# Supplementary material for: A Higher Healthy Eating Index Is Associated with Decreased Markers of Inflammation and Lower Odds for Being Overweight/Obese Based on a Case-Control Study
Source: Nutrients. 2022 Dec 2;14(23):5127. doi: 10.3390/nu14235127 (PMC9738448; doi:10.3390/nu14235127)
Supplement: Supplementary file 1 [file nutrients-14-05127-s001.zip]

Archive with 1 entries (1 files):
- nutrients-2010344-supplementary.pdf
